# Supplementary material for: Effects and Mechanisms of Exercise on Brain-Derived Neurotrophic Factor (BDNF) Levels and Clinical Outcomes in People with Parkinson’s Disease: A Systematic Review and Meta-Analysis
Source: Brain Sci. 2024 Feb 21;14(3):194. doi: 10.3390/brainsci14030194 (PMC10968162; doi:10.3390/brainsci14030194)
Supplement: Supplementary file 1 [file brainsci-14-00194-s001.zip]

Archive with 1 entries (1 files):
- brainsci-2834366-supplementary.pdf
